# Supplementary material for: Flavor and Other Quality Traits of Tomato Cultivars Bred for Diverse Production Systems as Revealed in Organic Low-Input Management
Source: Front Nutr. 2022 Jul 14;9:916642. doi: 10.3389/fnut.2022.916642 (PMC9331900; doi:10.3389/fnut.2022.916642)
Supplement: Supplementary file 1 [file Table_2.XLSX]

## Sheet: Sheet1
Table S6. Correlation analysis of instrumental data, sensory attributes and other parameters of 60 cultivars grown in 2015
Variable	YR	FY	AFW	IDX	hexanal	hexenal	octanal	meheptone	hexanol	hexenol	isobut	ethexanol	benzald	linalool	meheptdione	cyclocit	mebutacid	terpineol	geranial	deca	damasc	gera	mepropacid	benzylalc	phenylet	ionone	octacid	nonacid	TSS	TA	L*	a*	b*	C*	h	fruit firmness	juiciness	skin firmness	sweetness	sourness	aroma
FY	0.173779	1
AFW	-0.015813	0.156515	1
IDX	-0.0387036	0.423427	0.130867	1
hexanal	-0.046945	-0.178065	0.0494084	-0.230681	1
hexenal	-0.0691237	-0.356387	-0.315109	-0.160193	0.139821	1
octanal	-0.0271851	0.374393	0.0816416	0.305816	-0.514373	-0.195359	1
meheptone	0.0498227	0.144113	0.117597	0.119176	-0.400344	-0.626807	0.121623	1
hexanol	-0.0631462	-0.4339	0.0530821	-0.525788	0.0543144	-0.168912	-0.0987888	-0.0842118	1
hexenol	-0.0435416	-0.371228	-0.224485	-0.283756	-0.340371	0.190503	0.296459	-0.24156	0.559143	1
isobut	-0.0060825	0.116985	-0.0751792	-0.0001947	-0.365329	-0.0729837	-0.0775676	0.0548635	0.0836537	-0.0464471	1
ethexanol	0.0328555	0.162288	-0.100034	-0.028064	-0.418854	0.0197912	0.644161	-0.120827	0.0370889	0.560385	-0.0429293	1
benzald	-0.0371895	-0.212431	-0.290014	-0.158626	-0.245427	-0.0297678	-0.0810869	-0.0217868	0.250022	0.332433	0.238773	0.163712	1
linalool	-0.190239	0.38553	0.0989238	0.214138	-0.45169	-0.0980844	0.299817	0.00704352	-0.203458	0.0616047	0.0990128	0.227638	0.076739	1
meheptdione	0.0392873	0.0998992	-0.199729	0.133103	-0.05608	0.0945923	0.0221797	-0.0118092	-0.118618	-0.0932162	0.0288387	-0.129239	0.0727877	-0.0699944	1
cyclocit	0.0928321	0.203404	0.0252085	0.279428	-0.325785	-0.237162	0.271391	0.0630921	-0.085846	0.136759	-0.21842	0.174667	0.0266246	0.145701	-0.00346376	1
mebutacid	-0.104309	-0.227333	-0.00768424	-0.118071	0.366755	-0.0595142	-0.539586	0.148238	-0.0803537	-0.374317	0.114758	-0.512244	0.246358	-0.341592	-0.0922428	-0.078714	1
terpineol	0.100499	-0.121483	0.0413078	-0.0156071	0.0941661	-0.260406	0.0130128	0.0159083	0.510039	0.241965	-0.0215784	-0.0268146	0.211364	-0.177947	0.0452307	-0.0142464	-0.00137523	1
geranial	0.167399	0.482828	0.17209	0.325586	-0.214495	-0.582103	0.559916	0.424409	-0.172836	-0.119705	-0.297077	0.236841	-0.215273	0.073721	0.0168828	0.325486	-0.308542	0.0472347	1
deca	-0.13212	-0.053971	-0.046721	0.138007	0.2371	-0.120838	-0.13611	0.233061	-0.0401978	-0.102104	-0.141997	-0.189606	-0.151084	-0.291148	-0.0641391	-0.123919	0.0946553	0.0280995	0.0666878	1
damasc	0.0932688	-0.0813515	-0.224504	0.181457	-0.446388	0.361017	0.0167178	-0.0709674	-0.284637	0.16664	0.051731	0.15032	0.108288	0.434718	0.106903	0.189261	-0.157743	-0.287691	-0.354232	-0.276065	1
gera	0.182279	0.427521	0.357971	0.255476	-0.24778	-0.369867	0.438599	0.19099	-0.214739	-0.140255	-0.384237	0.21761	-0.247751	0.131137	-0.020493	0.283707	-0.40588	-0.0513148	0.669296	-0.0712727	-0.181713	1
mepropacid	0.0109799	-0.0120793	-0.225245	0.242779	-0.151581	0.361519	0.209033	-0.385611	-0.255066	0.247049	-0.0590565	0.273902	0.0117242	0.108606	0.0881363	0.265233	-0.219286	-0.253499	0.0132821	-0.0992121	0.284624	-0.0540673	1
benzylalc	0.0415373	-0.272826	-0.0518619	-0.145122	-0.174923	0.20611	0.152391	-0.0300064	0.0921428	0.246303	-0.35903	0.269311	-0.0622469	-0.045455	0.224837	0.0755669	-0.289688	-0.118511	0.0246691	-0.117659	0.156504	0.248874	0.14999	1
phenylet	0.213611	-0.448535	-0.135748	-0.0658611	0.00528612	0.0598196	-0.262645	-0.186783	0.371973	0.323515	-0.0475227	-0.0753975	0.471334	-0.249779	0.11579	-0.0827162	0.0296807	0.23818	-0.146265	-0.0216652	-0.0803395	-0.0277575	0.116303	0.308678	1
ionone	0.115939	0.301065	0.0307918	0.320184	-0.371671	-0.284355	0.364993	0.117725	-0.153819	0.118135	-0.231956	0.273601	0.0306144	0.14351	-0.018851	0.971758	-0.136977	-0.0178598	0.456704	-0.112305	0.14267	0.395523	0.259802	0.0483997	-0.137175	1
octacid	-0.142381	0.0419695	-0.203996	0.314839	-0.267892	0.0646323	0.253364	-0.0973736	-0.250952	0.222554	0.109308	0.102149	0.40018	0.168207	0.0886866	0.230896	0.101574	0.0224267	0.0607674	0.0315394	0.188956	-0.118071	0.500509	-0.198878	0.10314	0.231067	1
nonacid	-0.591835	0.0926022	0.195762	-0.21584	-0.116962	-0.0858215	0.107378	-0.0461948	0.179415	0.0774576	0.239159	0.111244	-0.0912545	0.300185	-0.163596	-0.0760507	-0.0694516	-0.0696201	-0.0836918	-0.0372652	-0.116458	-0.114062	-0.0720153	-0.191945	-0.303239	-0.0754192	-0.00402883	1
TSS	0.256296	-0.64069	-0.29207	-0.0819201	0.195892	0.303137	-0.300199	-0.163943	0.215017	0.329361	-0.211228	-0.191563	-0.012507	-0.356673	0.0784661	-0.0481749	0.0880181	0.0335102	-0.267245	0.23219	0.12608	-0.302654	0.188564	0.300308	0.474102	-0.162842	0.10203	-0.385387	1
TA	0.0815348	-0.518392	-0.0916152	-0.193947	0.0238996	0.14874	-0.295015	0.0670261	0.221116	0.0774534	0.0507265	-0.263207	0.0535297	-0.227944	0.000725994	-0.107507	0.256453	0.0236296	-0.437581	0.295818	0.226454	-0.303975	-0.12472	0.169512	0.266067	-0.21425	-0.0649102	-0.178477	0.548883	1
L*	-0.190001	-0.206091	-0.0450308	-0.219107	-0.101916	0.351471	-0.231814	-0.224649	0.0415599	0.129814	0.372431	0.0160982	0.41854	0.0800758	-0.142361	-0.248094	0.243683	-0.0466446	-0.616023	-0.129142	0.210127	-0.381359	0.0215174	-0.0853701	0.182666	-0.256886	0.103662	0.199737	-0.201906	0.0767766	1
a*	0.124306	0.492714	0.236694	0.134464	-0.0217204	-0.522483	0.213907	0.324584	-0.183136	-0.291698	-0.298565	-0.0420574	-0.260039	0.101602	0.0953022	0.346425	-0.135236	-0.00656762	0.728355	0.0598641	-0.297876	0.633767	-0.207977	-0.0139004	-0.238726	0.422972	-0.18893	-0.109005	-0.319981	-0.386632	-0.60219	1
b*	-0.269992	-0.132542	0.0596924	-0.203458	-0.144316	0.39637	-0.191673	-0.202307	-0.0675675	0.0594228	0.341649	-0.0136269	0.282005	0.102275	-0.0968603	-0.152005	0.246015	-0.188692	-0.592641	-0.125576	0.232822	-0.307932	0.0293705	-0.0367324	0.0198938	-0.161668	0.113261	0.294656	-0.259076	0.0527236	0.935812	-0.48676	1
C*	-0.246856	0.117369	0.21648	-0.176213	-0.140739	0.14839	-0.147698	-0.014196	-0.181672	-0.150615	0.239923	-0.0746724	0.197151	0.166663	-0.0502496	-0.069589	0.241227	-0.212862	-0.288568	-0.0960492	0.091412	-0.0355588	-0.138215	-0.0903337	-0.100955	-0.0352106	-0.00176065	0.273505	-0.50046	-0.138007	0.747796	-0.0202853	0.870685	1
h	-0.154293	-0.410695	-0.16477	-0.179612	-0.0366874	0.533828	-0.239354	-0.318841	0.128972	0.242432	0.371738	0.0373194	0.316219	-0.040217	-0.0969187	-0.352457	0.172892	-0.0487536	-0.769281	-0.0992078	0.303344	-0.592543	0.164921	-0.00504933	0.210413	-0.409759	0.177594	0.162577	0.144338	0.316285	0.79642	-0.949794	0.718213	0.314289	1
fruit firmness	0.358282	0.493829	0.0444903	0.531391	-0.0835261	-0.215348	0.357692	0.0175908	-0.395598	-0.158968	-0.112536	0.224572	-0.130598	0.0744706	-0.0618516	0.243287	-0.313894	-0.123493	0.559588	0.0228322	-0.0732087	0.47333	0.02614	-0.194363	-0.118816	0.354445	0.0261208	-0.207982	-0.223859	-0.484241	-0.301022	0.45677	-0.292655	-0.0953911	-0.451822	1
juicyness	0.222039	-0.462389	-0.0536224	-0.222322	-0.288777	0.127905	-0.02442	-0.00977256	0.468149	0.426316	0.143347	0.0170698	0.0508419	-0.00650684	0.0385872	-0.0142281	-0.259089	0.138842	-0.217404	-0.154969	0.243221	-0.18323	0.237906	0.348177	0.386276	-0.112124	-0.0153951	-0.124585	0.523961	0.394918	-0.0322886	-0.37131	-0.110443	-0.327318	0.268712	-0.366193	1
skin firmness	-0.168964	-0.480403	-0.13026	-0.296231	0.0194193	0.373804	-0.0336764	-0.0819084	0.195219	0.239714	-0.0584374	-0.132346	-0.280108	-0.166147	-0.00484101	-0.132845	-0.0997323	-0.120763	-0.191822	0.245781	0.0218286	-0.227138	0.134098	0.237555	-0.0213007	-0.198773	-0.0294095	0.0867579	0.49104	0.438323	-0.0832944	-0.256656	-0.0478379	-0.230854	0.171666	-0.406811	0.366326	1
sweetness	0.199363	-0.690561	-0.299911	-0.138115	0.0969824	0.339455	-0.27718	-0.124321	0.318908	0.344964	-0.138305	-0.188025	0.00150558	-0.42991	0.132655	-0.0840634	0.0215555	0.0465935	-0.296797	0.150262	0.138179	-0.291358	0.200518	0.373288	0.517823	-0.194807	0.0166215	-0.335943	0.912061	0.575152	-0.171094	-0.422314	-0.239464	-0.527061	0.233909	-0.353346	0.636688	0.552749	1
sourness	0.199884	-0.461171	-0.0544287	-0.200098	-0.117176	0.258826	-0.187276	0.0550072	0.0967671	0.103919	-0.00507242	-0.133869	-0.0659376	-0.136195	0.00180461	-0.0444509	0.061868	-0.066042	-0.274079	0.10043	0.330468	-0.184224	0.176275	0.282392	0.153536	-0.127989	0.0204379	-0.195892	0.550882	0.718996	-0.0726759	-0.31997	-0.0716366	-0.232025	0.222126	-0.422603	0.646143	0.498068	0.604726	1
aroma	0.118471	-0.740585	-0.234137	-0.243103	0.114004	0.366365	-0.360745	-0.0998149	0.330481	0.275975	-0.062489	-0.256106	0.0420711	-0.401704	0.0554317	-0.165906	0.17906	0.0390388	-0.442232	0.128836	0.174134	-0.401064	0.151644	0.324293	0.4685	-0.294756	0.045107	-0.253109	0.840687	0.703442	-0.0214285	-0.531896	-0.0866833	-0.392353	0.371104	-0.572377	0.646628	0.577312	0.93546	0.730716	1
acceptability	0.275986	-0.62456	-0.192753	-0.0699392	-0.000627203	0.379582	-0.21899	-0.134268	0.233355	0.305193	-0.131923	-0.164387	-0.029989	-0.314565	0.118563	-0.0245905	-0.000562656	0.00917023	-0.309829	0.0838063	0.28824	-0.244165	0.278499	0.370816	0.463315	-0.141086	0.082823	-0.355526	0.868442	0.626894	-0.138196	-0.424645	-0.18381	-0.453093	0.259613	-0.344317	0.720835	0.529464	0.937687	0.76345	0.934132
Significant correlation is indicated by colors: red marked correlations are significant at p<0.05 and blue marked correlations are significant at p<0.001. TSS − total soluble solid; TA − titratable acids; color parameters: L* − lightness; a* − red (+)/green (-); b* − yellow (+)/blue (−); C* − chroma; h − hue. Sensory attributes: fruit firmness, juiciness, skin firmness, sweetness, sourness, aroma…
